# Supplementary material for: Evaluation of Preoperative Left Ventricular Relative Wall Thickness for Predicting Postoperative Acute Kidney Injury in Elderly Hip Fracture Patients
Source: J Clin Med. 2026 Jan 30;15(3):1115. doi: 10.3390/jcm15031115 (PMC12898542; doi:10.3390/jcm15031115)
Supplement: Supplementary file 1 [file jcm-15-01115-s001.zip]

Archive with 1 entries (1 files):
- jcm-4093192-supplementary.pdf
